# Supplementary material for: Impact of annulus-cusp mismatch on mid-term outcomes of aortic valve repair with valve-sparing aortic root replacement
Source: Interdiscip Cardiovasc Thorac Surg. 2025 Feb 26;40(3):ivaf048. doi: 10.1093/icvts/ivaf048 (PMC11906396; doi:10.1093/icvts/ivaf048)
Supplement: ivaf048_Supplementary_Data [file ivaf048_supplementary_data.zip]

Archive with 3 entries (3 files):
- Supplemental_Figure1_patient tree.tiff
- Supplemental_Figure2_high_ICVTS.tiff
- Supplemental_Material.docx
